# Supplementary material for: Development of a Clostridium Perfringens Challenge Model in Broiler Chickens to Evaluate the Effects of Feed Additives
Source: Pathogens. 2025 Jul 17;14(7):707. doi: 10.3390/pathogens14070707 (PMC12300089; doi:10.3390/pathogens14070707)
Supplement: Supplementary file 1 [file pathogens-14-00707-s001.zip]

Archive with 1 entries (1 files):
- pathogens-3724298-supplementary.pdf
